# Supplementary material for: Multiferroic Coupling of Ferromagnetic and Ferroelectric Particles through Elastic Polymers
Source: Polymers (Basel). 2021 Dec 31;14(1):153. doi: 10.3390/polym14010153 (PMC8747388; doi:10.3390/polym14010153)
Supplement: Supplementary file 1 [file polymers-14-00153-s001.zip]

Archive with 1 entries (1 files):
- polymers-1498345-supplementary.pdf
